# Supplementary material for: Increased Serum Levels of Oxytocin in ‘Treatment Resistant Depression in Adolescents (TRDIA)’ Group
Source: PLoS One. 2016 Aug 18;11(8):e0160767. doi: 10.1371/journal.pone.0160767 (PMC4990411; doi:10.1371/journal.pone.0160767)
Supplement: S1 File — These are minimal excel data of neurotypical controls, non-treatment resistant depression in adolescents (non-TRDIA) and treatment resistant depression in adolescents (TRDIA) < Gender (male/female), Age (years), Severity of illness: ICD-10 (Mild/Moderate/Severe), Duration of illness when serum were collected (months), CDRS-R score, DSRS-C score, The no. of months followed up after serum sample collection, Presence of RDD (recurrent depressive disorder), Presence of past history of DMDD (disruptive mood dysregulation disorder), Presence of familial history of major depressive disorder (1st degree/ 2nd degree), Presence of familial history of bipolar disorder (1st degree/ 2nd degree), Presence of past history of antidepressant activation, Drug therapy when serum sample were collected. Serum levels of Oxytocin (pg/mL)> that readers may contact to request the data, and a confirmation that data will be available upon request to all interested researchers. (XLSX) [file pone.0160767.s001.xlsx]

## Sheet: Neurotypical Controls
Sex(M:Male/F:Female)	Age (years)	Serum levels of Oxytocin (pg/mL)
F	16	184.793
M	15	112.307
M	15	126.792
M	12	106.852
F	10	92.275
M	17	80.582
M	13	60.122
F	12	76.794
F	15	130.422
M	17	137.261
M	16	139.524
F	9	115.174
F	17	237.084
F	11	110.459
M	14	81.209
F	10	103.236
M	16	111.314
M	16	162.378
F	7	128.45
F	12	100.877
M	10	68.825
F	16	238.873
F	10	58.312
F	7	82.213
M	9	88.267
Neurotypical Controls

## Sheet: TRDIA
Age	Sex (M:Male/F:Female)	Serum levels of Oxytocin (pg/mL)	The no. of months follwed up after serum sample collection	Presence of past history of DMDD (disruptive mood dysregulation disorder)	CDRS-R Score	DSRS-C Score	Duration of illness when serum were collected (Months)	Severity of illness (ICD-10: Mild/Moderate/Severe)	Presence of familial history of bipolar disorder (1st degree/ 2nd degree)	Presence of familial history of major depressive disorder (1st degree/ 2nd degree)	Presence of RDD (recurrent depressive disorder)	Presence of past history of antidepressant activation	Drug therapy when serum sample were collected
13	M	923.881	69	+	60	20	8	Severe	-	1st degree	+	-	Milnaciplan100mg/day,Trazodone 50mg/day
12	M	773.569	24	-	39	20	23	Moderate	2nd degree	-	+	+	Sertoraline25mg/day,Milnaciplan25mg/day,Trazodone50mg/day
14	M	51.228	39	-	64	18	36	Severe	-	-	+	-	Milnaciplan125mg/day,Amoxapine75mg/day,Trazodone25mg/day
15	M	110.124	44	-	51	26	42	Moderate	1st depree	-	+	+	Duloxetine 50mg/day, Quetiapine 75mg/day
17	M	173.728	26	+	64	28	36	Severe	1st degree	-	+	+	Paroxetine10mg/day
13	M	754.8	69	+	35	8	9	Moderate	-	-	+	-	Milnaciplan75mg/day
15	F	825.887	69	-	64	26	11	Severe	-	1st degree	+	-	Fluvoxamine 50mg/day
17	F	106.072	29	-	61	31	39	Severe	1st degree	-	+	-	Blonanserine12mg/day, Lamotrigine300mg/day
15	F	182.765	48	+	42	18	26	Moderate	-	-	+	+	Aripiprazole 3mg/day
13	F	40.976	48	+	64	32	8	Severe	-	1st degree	+	+	Fluvoxamine 50mg/day, Sertoraline 25mg/day
TRDIA:Treatment resisitant depression in adolescents

## Sheet: non-TRDIA
Age	Sex (M:Male/F:Female)	Serum levels of Oxytocin (pg/mL)	The no. of months follwed up after serum sample collection	Presence of past history of DMDD (disruptive mood dysregulation disorder)	CDRS-R Score	DSRS-C Score	Duration of illness when serum were collected (months)	Severity of illness: ICD-10 (Mild/Moderate/Severe)	Presence of familial history of bipolar disorder (1st degree/ 2nd degree)	Presence of familial history of major depressive disorder (1st degree/ 2nd degree)	Presence of RDD (recurrent depressive disorder)	Presence of past history of antidepressant activation	Drug therapy when serum sample were collected
11	M	99.548	5	+	39	22	5	Moderate	-	-	-	-	-
12	M	105.817	6	+	71	21	2	Severe	-	-	-	+	-
8	F	99.998	4	+	51	14	3	Severe	1st degree	-	-	-	-
14	M	102.176	47	-	42	25	8	Mild	-	1st degree	-	-	-
12	M	47.469	32	-	57	23	7	Severe	-	1st degree	-	-	-
14	F	67.919	32	-	80	32	4	Severe	-	1st degree	-	-	-
14	F	128.083	1	-	36	19	1	Mild	-	1st degree	-	-	-
14	F	63.503	3	-	49	22	3	Moderate	-	-	-	-	-
13	F	82.635	13	-	40	13	1	Mild	-	-	-	-	-
13	F	118.721	10	-	64	16	9	Severe	-	-	-	-	-
13	F	62.102	10	-	53	37	5	Severe	-	-	-	-	-
14	M	66.904	3	-	75	24	14	Severe	-	1st degree	-	-	-
14	F	127.437	8	-	30	13	21	Mild	-	-	-	-	-
15	F	132.873	1	-	55	24	6	Moderate	-	-	-	-	-
14	M	139.845	4	-	43	2	7	Mild	-	1st degree	-	-	-
7	M	67.713	2	+	35	16	6	Mild	-	1st degree	-	-	-
15	F	104.169	4	-	26	17	1	Mild	-	-	-	+	-
13	F	58.007	4	-	29	18	4	Mild	-	-	-	-	-
14	F	90.339	32	+	44	12	15	Moderate	-	-	-	-	Sulpiride100mg/day
14	F	108.133	12	-	67	31	11	Severe	-	-	-	-	Fluvoxamine 25mg/day
9	M	111.061	45	-	35	15	17	Mild	-	1st degree	+	-	-
13	F	123.216	8	+	64	19	1	Severe	1st degree	-	-	-	-
14	F	166.912	51	-	48	23	1	Moderate	-	1st degree	-	+	-
14	M	70.369	46	+	77	26	17	Severe	-	1st degree	+	+	-
13	F	76.814	26	-	74	1	12	Severe	-	1st degree	+	-	-
13	M	88.877	55	+	66	17	5	Severe	-	-	+	-	Fluvoxamine100mg/day
14	M	36.576	70	+	27	9	26	Mild	-	2nd degree	-	-	Sulpride 50mg/day
non-TRDIA: non-Treatment resistant in Adolescents
